# Supplementary material for: Functional Characterization of Grapevine VviMYC4 in Regulating Drought Tolerance by Mediating Flavonol Biosynthesis
Source: Plants (Basel). 2025 May 8;14(10):1409. doi: 10.3390/plants14101409 (PMC12115097; doi:10.3390/plants14101409)
Supplement: Supplementary file 1 [file plants-14-01409-s001.zip]

Archive with 1 entries (1 files):
- plants-3584551-supplementary.pdf
